# Supplementary material for: In House Rapid, Simple Multiple‐Locus Variable‐Number Tandem Repeat Analysis (MLVA): A Reliable Tool for Enterobacter hormaechei Genotyping
Source: Microbiologyopen. 2025 Nov 9;14(6):e70141. doi: 10.1002/mbo3.70141 (PMC12597776; doi:10.1002/mbo3.70141)
Supplement: Supplementary file 3 — Supplemental Table 2: SNPs matrix of the 64 E. hormaechei complex strains sequenced. [file MBO3-14-e70141-s001.xlsx]

## Sheet: 240718_SNP_matrix_order
	LMR	EEQ	MAR	GRE5	ACTIV4	RDB11	ALE	MTZ_HC	RDB3	CLE1	LIM	AVC	FSEF	RDB8	IMM2	NNA1	NNA5	NNA4	TRS8	NIM	CLE2	TRS2	RDB5	POI1	RDB16	RDB17	RDB10	RDB7	RDB13	RDB2	BOR	RDB6	GRE2	IMM	POI2	RDB12	TOU	SLS	RDB4	RDB1	NNA2	NNA3	BES	RDB15	MTZ_S	ACTIV1	ACTIV3	RDB9	REN
LMR	0	25381	25269	26045	26336	26342	25422	25745	25672	25933	25998	25930	25916	25940	25938	26397	26399	26387	26361	26411	26450	26526	57352	62284	62301	62317	62303	73886	79524	79729	79819	79483	79786	79770	79787	79475	79781	79663	80075	79565	79604	79583	143811	99365	119071	119408	119343	119054	119385
EEQ	25381	0	269	25734	26027	26029	24731	24947	25615	25536	25515	25433	25421	26046	26041	26502	26504	26492	26252	26712	26741	26754	58680	63490	63508	63535	63524	74366	79786	80061	80051	79694	80081	80106	80090	79735	80151	80014	80369	79911	79948	79927	144169	98093	119687	119886	119826	119696	119930
MAR	25269	269	0	25599	25936	25938	24607	24830	25520	25428	25388	25314	25303	25942	25937	26311	26313	26300	26137	26604	26633	26640	58581	63351	63376	63397	63386	74242	79658	79924	79919	79565	79944	79968	79952	79619	80002	79865	80239	79768	79805	79784	143912	97945	119514	119738	119677	119542	119763
GRE5	26045	25734	25599	0	26738	26737	25711	26335	26262	25914	26597	26509	26478	26469	26467	27069	27071	27058	26790	27506	27555	27301	57732	62349	62367	62388	62376	74366	79940	80156	80257	79869	80143	80177	80156	79975	80191	80076	80576	79943	79981	79960	144098	99451	119703	119940	119876	119738	120009
ACTIV4	26336	26027	25936	26738	0	162	26515	26642	26315	26575	26580	26528	26512	26849	26845	27157	27159	27149	27030	27405	27445	27939	57804	62493	62524	62587	62575	74383	80014	80270	80251	79858	80210	80231	80209	79982	80289	80164	80556	79984	80023	80003	143598	99957	119917	120120	120054	119826	120136
RDB11	26342	26029	25938	26737	162	0	26516	26643	26311	26573	26575	26523	26506	26856	26852	27145	27147	27137	27044	27397	27437	27915	57798	62499	62539	62561	62548	74383	80062	80273	80262	79914	80246	80267	80245	79990	80305	80180	80586	80001	80039	80018	143606	99924	119889	120093	120026	119797	120103
ALE	25422	24731	24607	25711	26515	26516	0	22856	25236	25429	25023	24953	24936	25340	25343	26067	26069	26053	25359	26250	26289	26620	57219	61840	61858	61877	61864	73971	79702	79948	80149	79602	80004	80035	80010	79799	80087	79979	80226	79753	79791	79768	144009	99526	119766	120113	120049	119751	120011
MTZ_HC	25745	24947	24830	26335	26642	26643	22856	0	25572	26055	25489	25429	25408	25374	25365	26191	26193	26181	26137	26387	26418	26848	57468	62105	62122	62141	62130	74206	79808	80047	80157	79609	80034	80066	80041	79828	80047	79948	80287	79756	79793	79771	144052	99566	119836	120085	120021	119903	120139
RDB3	25672	25615	25520	26262	26315	26311	25236	25572	0	23633	24963	24856	24843	25219	25221	25662	25664	25650	26297	26084	26129	26961	57379	62087	62096	62118	62104	74010	79882	80129	80145	79666	80093	80121	80097	79858	80161	80050	80341	79725	79763	79741	143455	99649	119589	119897	119832	119581	119809
CLE1	25933	25536	25428	25914	26575	26573	25429	26055	23633	0	25618	25556	25537	25437	25433	25197	25199	25189	26122	26356	26394	26909	57263	62085	62108	62126	62112	74181	79721	79957	79948	79636	79882	79917	79893	79761	79948	79812	80292	79731	79769	79748	144050	99594	119787	120078	120012	119746	119972
LIM	25998	25515	25388	26597	26580	26575	25023	25489	24963	25618	0	989	974	24979	24973	25147	25149	25141	26170	25968	26007	26966	57855	62531	62559	62578	62573	74489	79993	80320	80405	79928	80253	80278	80262	80080	80287	80181	80546	80095	80127	80111	144395	99755	119973	120309	120245	119954	120131
AVC	25930	25433	25314	26509	26528	26523	24953	25429	24856	25556	989	0	124	24877	24871	25066	25068	25059	26078	25938	25986	26887	57843	62557	62530	62570	62564	74452	80042	80352	80399	79935	80289	80315	80296	80092	80335	80217	80566	80092	80127	80109	144548	99841	120075	120353	120288	120043	120183
FSEF	25916	25421	25303	26478	26512	26506	24936	25408	24843	25537	974	124	0	24866	24860	25045	25047	25038	26072	25916	25964	26871	57836	62550	62565	62584	62578	74483	80036	80345	80400	79924	80290	80313	80297	80093	80334	80216	80576	80091	80126	80108	144543	99816	120067	120335	120270	120058	120218
RDB8	25940	26046	25942	26469	26849	26856	25340	25374	25219	25437	24979	24877	24866	0	76	24006	24008	23994	26516	26466	26473	26601	57189	61837	61858	61864	61852	73960	79649	79934	80013	79498	79956	79983	79966	79736	79895	79776	80284	79752	79791	79770	144225	99471	119752	119883	119820	119728	119950
IMM2	25938	26041	25937	26467	26845	26852	25343	25365	25221	25433	24973	24871	24860	76	0	24005	24007	23993	26516	26457	26467	26606	57179	61832	61853	61859	61847	73937	79625	79909	79989	79472	79933	79960	79943	79712	79871	79752	80261	79729	79768	79747	144192	99468	119730	119862	119799	119708	119929
NNA1	26397	26502	26311	27069	27157	27145	26067	26191	25662	25197	25147	25066	25045	24006	24005	0	2	2	26880	26698	26711	27284	57409	61906	61921	61939	61926	74526	80292	80426	80486	80054	80434	80463	80441	80178	80554	80438	80789	80223	80262	80238	144490	100079	119971	120308	120242	119900	120209
NNA5	26399	26504	26313	27071	27159	27147	26069	26193	25664	25199	25149	25068	25047	24008	24007	2	0	0	26882	26700	26713	27286	57414	61909	61924	61942	61929	74530	80295	80429	80489	80058	80437	80466	80444	80182	80557	80441	80794	80226	80265	80241	144491	100078	119970	120308	120242	119900	120208
NNA4	26387	26492	26300	27058	27149	27137	26053	26181	25650	25189	25141	25059	25038	23994	23993	2	0	0	26871	26686	26699	27275	57385	61884	61899	61916	61903	74486	80251	80380	80440	80009	80388	80417	80394	80137	80511	80395	80747	80178	80217	80193	144421	100028	119920	120257	120191	119848	120156
TRS8	26361	26252	26137	26790	27030	27044	25359	26137	26297	26122	26170	26078	26072	26516	26516	26880	26882	26871	0	26541	26584	27502	57510	62257	62286	62293	62280	74019	79756	79884	79927	79554	79904	79931	79912	79717	79951	79828	80198	79560	79598	79577	143842	99291	119596	119760	119698	119573	119713
NIM	26411	26712	26604	27506	27405	27397	26250	26387	26084	26356	25968	25938	25916	26466	26457	26698	26700	26686	26541	0	96	27754	57310	62118	62139	62150	62137	74023	79677	79962	80002	79573	79813	79839	79813	79774	79977	79865	80400	79756	79794	79773	144098	99823	119567	119923	119860	119652	119797
CLE2	26450	26741	26633	27555	27445	27437	26289	26418	26129	26394	26007	25986	25964	26473	26467	26711	26713	26699	26584	96	0	27809	57355	62167	62197	62209	62195	74064	79715	80018	80057	79629	79870	79896	79872	79847	80036	79924	80465	79819	79857	79835	144135	99862	119600	119955	119892	119692	119850
TRS2	26526	26754	26640	27301	27939	27915	26620	26848	26961	26909	26966	26887	26871	26601	26606	27284	27286	27275	27502	27754	27809	0	56969	61383	61395	61412	61399	74127	79633	79827	79980	79553	79921	79940	79927	79673	79941	79813	80009	79486	79525	79504	143779	99740	119493	119877	119826	119628	119841
RDB5	57352	58680	58581	57732	57804	57798	57219	57468	57379	57263	57855	57843	57836	57189	57179	57409	57414	57385	57510	57310	57355	56969	0	44045	44067	44103	44092	59494	78581	78765	78919	78458	78710	78722	78714	78508	78693	78562	78958	78612	78648	78625	141419	105254	118058	118135	118075	118004	118109
POI1	62284	63490	63351	62349	62493	62499	61840	62105	62087	62085	62531	62557	62550	61837	61832	61906	61909	61884	62257	62118	62167	61383	44045	0	255	295	299	70962	79610	79590	79899	79487	79755	79796	79789	79691	79689	79559	80138	79709	79703	79724	142658	107260	119428	119592	119532	119372	119416
RDB16	62301	63508	63376	62367	62524	62539	61858	62122	62096	62108	62559	62530	62565	61858	61853	61921	61924	61899	62286	62139	62197	61395	44067	255	0	232	221	70960	79656	79646	79960	79527	79822	79830	79824	79722	79704	79572	80188	79726	79766	79743	142668	107286	119486	119656	119596	119418	119422
RDB17	62317	63535	63397	62388	62587	62561	61877	62141	62118	62126	62578	62570	62584	61864	61859	61939	61942	61916	62293	62150	62209	61412	44103	295	232	0	13	71013	79619	79686	79929	79510	79791	79824	79818	79718	79697	79562	80160	79749	79757	79764	142683	107304	119502	119660	119601	119452	119453
RDB10	62303	63524	63386	62376	62575	62548	61864	62130	62104	62112	62573	62564	62578	61852	61847	61926	61929	61903	62280	62137	62195	61399	44092	299	221	13	0	71001	79616	79682	79934	79498	79801	79810	79804	79705	79683	79548	80173	79737	79777	79754	142664	107282	119479	119650	119591	119431	119429
RDB7	73886	74366	74242	74366	74383	74383	73971	74206	74010	74181	74489	74452	74483	73960	73937	74526	74530	74486	74019	74023	74064	74127	59494	70962	70960	71013	71001	0	21918	36415	36586	36354	35914	35893	35884	36477	36915	36850	36585	36940	36980	36960	149345	110378	119016	119033	119008	118898	119088
RDB13	79524	79786	79658	79940	80014	80062	79702	79808	79882	79721	79993	80042	80036	79649	79625	80292	80295	80251	79756	79677	79715	79633	78581	79610	79656	79619	79616	21918	0	21168	20988	20691	20160	20168	20180	20808	20981	20933	21350	21984	21988	22000	152352	110833	120795	120736	120712	120742	120767
RDB2	79729	80061	79924	80156	80270	80273	79948	80047	80129	79957	80320	80352	80345	79934	79909	80426	80429	80380	79884	79962	80018	79827	78765	79590	79646	79686	79682	36415	21168	0	22387	21833	21258	21265	21248	21414	21554	21510	22372	22373	22371	22390	152546	111119	121122	121086	121057	121050	120957
BOR	79819	80051	79919	80257	80251	80262	80149	80157	80145	79948	80405	80399	80400	80013	79989	80486	80489	80440	79927	80002	80057	79980	78919	79899	79960	79929	79934	36586	20988	22387	0	16839	16008	16009	16027	21004	20749	20703	21990	22556	22570	22571	152750	109956	120188	120026	120001	120128	120086
RDB6	79483	79694	79565	79869	79858	79914	79602	79609	79666	79636	79928	79935	79924	79498	79472	80054	80058	80009	79554	79573	79629	79553	78458	79487	79527	79510	79498	36354	20691	21833	16839	0	12852	12828	12846	20659	20492	20434	21104	21986	22026	22004	152526	110799	120962	120913	120887	120943	120886
GRE2	79786	80081	79944	80143	80210	80246	80004	80034	80093	79882	80253	80289	80290	79956	79933	80434	80437	80388	79904	79813	79870	79921	78710	79755	79822	79791	79801	35914	20160	21258	16008	12852	0	124	154	20353	20503	20437	20703	21330	21336	21345	152557	111010	121067	121045	121018	121057	121009
IMM	79770	80106	79968	80177	80231	80267	80035	80066	80121	79917	80278	80315	80313	79983	79960	80463	80466	80417	79931	79839	79896	79940	78722	79796	79830	79824	79810	35893	20168	21265	16009	12828	124	0	100	20328	20481	20417	20719	21308	21348	21324	152615	111056	121116	121096	121069	121101	121040
POI2	79787	80090	79952	80156	80209	80245	80010	80041	80097	79893	80262	80296	80297	79966	79943	80441	80444	80394	79912	79813	79872	79927	78714	79789	79824	79818	79804	35884	20180	21248	16027	12846	154	100	0	20345	20492	20428	20737	21329	21369	21345	152546	111010	121069	121054	121027	121049	120994
RDB12	79475	79735	79619	79975	79982	79990	79799	79828	79858	79761	80080	80092	80093	79736	79712	80178	80182	80137	79717	79774	79847	79673	78508	79691	79722	79718	79705	36477	20808	21414	21004	20659	20353	20328	20345	0	19147	19085	20743	21161	21201	21180	152119	110516	120605	120611	120560	120570	120530
TOU	79781	80151	80002	80191	80289	80305	80087	80047	80161	79948	80287	80335	80334	79895	79871	80554	80557	80511	79951	79977	80036	79941	78693	79689	79704	79697	79683	36915	20981	21554	20749	20492	20503	20481	20492	19147	0	259	20666	21406	21445	21423	152363	110569	120620	120625	120575	120585	120575
SLS	79663	80014	79865	80076	80164	80180	79979	79948	80050	79812	80181	80217	80216	79776	79752	80438	80441	80395	79828	79865	79924	79813	78562	79559	79572	79562	79548	36850	20933	21510	20703	20434	20437	20417	20428	19085	259	0	20600	21347	21386	21364	152025	110376	120427	120449	120398	120411	120403
RDB4	80075	80369	80239	80576	80556	80586	80226	80287	80341	80292	80546	80566	80576	80284	80261	80789	80794	80747	80198	80400	80465	80009	78958	80138	80188	80160	80173	36585	21350	22372	21990	21104	20703	20719	20737	20743	20666	20600	0	17169	17181	17186	152650	111484	121393	121391	121346	121285	121325
RDB1	79565	79911	79768	79943	79984	80001	79753	79756	79725	79731	80095	80092	80091	79752	79729	80223	80226	80178	79560	79756	79819	79486	78612	79709	79726	79749	79737	36940	21984	22373	22556	21986	21330	21308	21329	21161	21406	21347	17169	0	42	21	152487	110890	121004	121050	121011	121007	121066
NNA2	79604	79948	79805	79981	80023	80039	79791	79793	79763	79769	80127	80127	80126	79791	79768	80262	80265	80217	79598	79794	79857	79525	78648	79703	79766	79757	79777	36980	21988	22371	22570	22026	21336	21348	21369	21201	21445	21386	17181	42	0	59	152523	110928	121044	121090	121051	121047	121106
NNA3	79583	79927	79784	79960	80003	80018	79768	79771	79741	79748	80111	80109	80108	79770	79747	80238	80241	80193	79577	79773	79835	79504	78625	79724	79743	79764	79754	36960	22000	22390	22571	22004	21345	21324	21345	21180	21423	21364	17186	21	59	0	152501	110908	121023	121069	121030	121026	121085
BES	143811	144169	143912	144098	143598	143606	144009	144052	143455	144050	144395	144548	144543	144225	144192	144490	144491	144421	143842	144098	144135	143779	141419	142658	142668	142683	142664	149345	152352	152546	152750	152526	152557	152615	152546	152119	152363	152025	152650	152487	152523	152501	0	159967	165039	164939	164899	164413	164744
RDB15	99365	98093	97945	99451	99957	99924	99526	99566	99649	99594	99755	99841	99816	99471	99468	100079	100078	100028	99291	99823	99862	99740	105254	107260	107286	107304	107282	110378	110833	111119	109956	110799	111010	111056	111010	110516	110569	110376	111484	110890	110928	110908	159967	0	25393	44111	44064	43550	43884
MTZ_S	119071	119687	119514	119703	119917	119889	119766	119836	119589	119787	119973	120075	120067	119752	119730	119971	119970	119920	119596	119567	119600	119493	118058	119428	119486	119502	119479	119016	120795	121122	120188	120962	121067	121116	121069	120605	120620	120427	121393	121004	121044	121023	165039	25393	0	24201	24151	23302	23542
ACTIV1	119408	119886	119738	119940	120120	120093	120113	120085	119897	120078	120309	120353	120335	119883	119862	120308	120308	120257	119760	119923	119955	119877	118135	119592	119656	119660	119650	119033	120736	121086	120026	120913	121045	121096	121054	120611	120625	120449	121391	121050	121090	121069	164939	44111	24201	0	102	23501	23949
ACTIV3	119343	119826	119677	119876	120054	120026	120049	120021	119832	120012	120245	120288	120270	119820	119799	120242	120242	120191	119698	119860	119892	119826	118075	119532	119596	119601	119591	119008	120712	121057	120001	120887	121018	121069	121027	120560	120575	120398	121346	121011	121051	121030	164899	44064	24151	102	0	23454	23901
RDB9	119054	119696	119542	119738	119826	119797	119751	119903	119581	119746	119954	120043	120058	119728	119708	119900	119900	119848	119573	119652	119692	119628	118004	119372	119418	119452	119431	118898	120742	121050	120128	120943	121057	121101	121049	120570	120585	120411	121285	121007	121047	121026	164413	43550	23302	23501	23454	0	22580
REN	119385	119930	119763	120009	120136	120103	120011	120139	119809	119972	120131	120183	120218	119950	119929	120209	120208	120156	119713	119797	119850	119841	118109	119416	119422	119453	119429	119088	120767	120957	120086	120886	121009	121040	120994	120530	120575	120403	121325	121066	121106	121085	164744	43884	23542	23949	23901	22580	0
HEM5	116922	117429	117277	117546	117678	117645	117552	117708	117306	117506	117671	117766	117760	117443	117420	117692	117691	117691	117252	117362	117415	117328	115690	116944	117008	117016	116992	116681	118291	118482	117607	118407	118524	118555	118509	118190	118100	117935	118847	118603	118643	118622	161215	43307	22938	23510	23460	22157	38
HEM2	119467	119968	119814	120086	120219	120187	120095	120216	119886	120051	120207	120301	120294	120030	120009	120285	120284	120232	119790	119877	119931	119922	118175	119489	119534	119548	119524	119218	120859	121050	120182	120978	121104	121134	121089	120621	120664	120494	121413	121156	121196	121175	164763	43927	23558	23957	23908	22601	32
HEM4	119423	119922	119769	120039	120170	120137	120045	120169	119838	120007	120160	120254	120247	119984	119964	120239	120238	120186	119741	119833	119887	119877	118131	119445	119493	119505	119481	119176	120814	121009	120142	120942	121064	121093	121049	120578	120627	120455	121369	121117	121157	121136	164709	43863	23558	23953	23904	22608	33
HEM3	119488	119988	119835	120106	120238	120204	120110	120236	119905	120073	120229	120323	120316	120049	120028	120307	120306	120254	119809	119897	119951	119943	118205	119516	119563	119575	119551	119250	120889	121077	120210	121008	121131	121161	121116	120649	120695	120523	121442	121184	121224	121203	164795	43931	23563	23962	23913	22608	35
TRS7	119642	120210	120027	120216	120359	120322	120293	120245	119989	120201	120467	120523	120560	120160	120138	120474	120474	120423	119990	120138	120178	120024	118352	119548	119572	119593	119578	119392	121039	121277	120336	121221	121343	121392	121348	120825	120787	120621	121614	121258	121293	121276	164986	43860	23782	24301	24256	22755	23039
CAE	119067	119552	119393	119583	119752	119709	119734	119706	119439	119654	119868	119923	119918	119592	119573	119872	119872	119822	119369	119480	119519	119634	117795	119074	119146	119149	119134	118891	120544	120739	119829	120691	120791	120840	120792	120266	120352	120184	121122	120659	120695	120678	164091	43666	23464	23920	23882	23091	23172
STR	119289	119756	119618	119753	119945	119922	119889	119896	119683	119833	120072	120144	120139	119727	119705	120085	120085	120035	119597	119766	119792	119756	118040	119703	119783	119777	119762	119368	121042	121362	120342	121227	121368	121416	121367	120817	120940	120763	121622	121287	121322	121305	164964	44058	24254	24695	24646	23517	23854
MTZ_U	119361	119831	119693	119837	120021	119999	119966	119971	119760	119909	120150	120222	120217	119781	119758	120135	120135	120085	119672	119842	119837	119831	118120	119779	119858	119852	119837	119448	121123	121435	120417	121296	121443	121492	121442	120892	121014	120837	121698	121356	121391	121374	165036	44156	24295	24736	24688	23550	23895
RDB14	119300	119848	119677	119827	119911	119886	119942	119931	119578	119879	120126	120196	120191	119885	119863	120207	120207	120154	119670	119764	119795	119622	118123	119474	119536	119552	119530	119200	120798	121129	120061	120913	121049	121096	121050	120671	120683	120534	121295	121061	121101	121080	164833	43999	24046	24438	24393	23190	23411
TRS1	119430	120004	119853	120016	120165	120131	120100	120080	119899	120061	120317	120358	120356	119954	119932	120298	120298	120250	119803	119973	120011	119858	118160	119516	119573	119583	119561	119472	121051	121267	120326	121181	121368	121408	121363	120828	120916	120744	121708	121297	121337	121316	164887	43701	23512	23892	23849	22687	22986
TRS3	119426	120000	119849	120012	120161	120127	120096	120076	119895	120057	120313	120354	120352	119950	119928	120294	120294	120246	119799	119969	120007	119854	118156	119512	119569	119579	119557	119470	121049	121265	120324	121179	121366	121406	121361	120826	120914	120742	121706	121295	121335	121314	164882	43697	23508	23888	23845	22683	22982
TRS5	119427	120001	119850	120013	120162	120128	120097	120077	119896	120058	120314	120355	120353	119951	119929	120295	120295	120247	119800	119970	120008	119855	118157	119513	119570	119580	119558	119471	121050	121266	120325	121180	121367	121407	121362	120827	120915	120743	121707	121296	121336	121315	164883	43698	23509	23889	23846	22684	22983
TRS6	119429	120003	119852	120014	120163	120129	120098	120078	119897	120058	120315	120356	120354	119952	119930	120296	120296	120248	119801	119971	120009	119856	118156	119514	119571	119581	119559	119471	121050	121266	120325	121180	121367	121407	121362	120827	120916	120744	121708	121296	121336	121315	164880	43700	23508	23888	23845	22683	22982
TRS9	119274	119845	119695	119863	120010	119976	119941	119928	119744	119901	120155	120196	120194	119794	119772	120148	120148	120100	119648	119808	119846	119693	117986	119354	119412	119421	119399	119317	120897	121114	120169	121029	121213	121253	121208	120675	120767	120595	121550	121136	121176	121155	164704	43551	23478	23871	23828	22674	22951
TRS4	119429	120003	119852	120014	120163	120129	120098	120078	119897	120058	120315	120356	120354	119952	119930	120296	120296	120248	119801	119971	120009	119856	118156	119514	119571	119581	119559	119471	121050	121266	120325	121180	121367	121407	121362	120827	120916	120744	121708	121296	121336	121315	164880	43700	23508	23888	23845	22683	22982
[truncated: 15 more columns]
